# Supplementary material for: Effect on Physical Activity of a Randomized Afterschool Intervention for Inner City Children in 3rd to 5th Grade
Source: PLoS One. 2015 Oct 28;10(10):e0141584. doi: 10.1371/journal.pone.0141584 (PMC4624808; doi:10.1371/journal.pone.0141584)
Supplement: S1 File — (XLS) [file pone.0141584.s002.xls]

## Sheet: WORK
subid	group	wave	stratum	CURRGR	IDENT	MULTI	HOUSE	HRT	HRTEXP	DIAB	DIABEXP	BP	BPEXP	SEIZ	SEIZEXP	ASTH	ASTHEXP	CANC	CANCEXP	MUSC	MUSCEXP	OTHILL	OTHILLEXP	ALLERG	ALLERGEXP	MEDCOND	MEDIC	MEDICDESC	PRIM	EMPLOY	EDUC	QUAL	PRIMPHYS	WEIGHTB	WEIGHTC	HEIGHTA	HEIGHTB	HEIGHTC	BIA	BIAFAT	WAISTA	WAISTB	WAISTC	WEIGHTA	VISIT	LOC	SYST1	SYST2	SYST3
1-001-6	Control	Spring	OW	4	3	0	2	0		0		0		0		0		0		0		0		0		0	0		3	4	1	1	1	44.2		137.5	137.5		727	33.2	73.5	73.5		44.2	1	1	98	98	100
1-001-6	Control	Spring	OW	4	3	0	2	0		0		0		0		0		0		0		0		0		0	0		3	4	1	1	1	47.7		138.3	138.3		681	34.3	75.1	72.5	72.9	47.7	2	1	102	104	102
1-002-4	Control	Spring	NW	4	10	0	1	0		0		0		0		0		0		0		0		1	Pollen	0	0		4	1	2	-9	1	35.5		136.1	136		855	30.6	66	65	65.8	35.5	1	1	102	100	102
1-002-4	Control	Spring	NW	4	10	0	1	0		0		0		0		0		0		0		0		1	Pollen	0	0		4	1	2	-9	1	35.3		137.8	137.8				66.5	66	65.8	35.3	2	1	126	126	122
1-003-8	Control	Spring	NW	4	3	0	2	0		0		0		0		0		0		0		0		0		0	1	Flinstone Vitamin with Iron	4	1	4	-9	1	28.7		130.5	130.6		752	21.4	54.8	54.6		28.7	1	1	86	88	84
1-003-8	Control	Spring	NW	4	3	0	2	0		0		0		0		0		0		0		0		0		0	1	Flinstone Vitamin with Iron	4	1	4	-9	1	30.2		132.5	132.7		703	20.4	56.7	57.5	56.9	30.2	2	1	88	84	82
1-004-1	Interven	Spring	NW	3	3	-9	2	0		0		0		0		0		0		0		0		1	Coconuts, kiwi	0	0		4	1	6	1	1	28.3		125.9	126		621	17.1	56.5	56.3		28.3	1	1	82	84	82
1-004-1	Interven	Spring	NW	3	3	-9	2	0		0		0		0		0		0		0		0		1	Coconuts, kiwi	0	0		4	1	6	1	1	27.7		126.9	126.8		600	15.2	54.1	54.4		27.7	2	1	80	86	98
1-005-7	Interven	Spring	OW	3	4	0	1	0		0		0		0		0		0		0		0		0		-9	-9	-9	4	4	1	1	1	32.5		125.1	124.9		688	26.8	66	66.6	68	32.5	1	1	88	86	86
1-005-7	Interven	Spring	OW	3	4	0	1	0		0		0		0		0		0		0		0		0		-9	-9	-9	4	4	1	1	1	35.58		126.6	126.8		662	27.7	69.8	69.9		35.5	2	1	98	92	86
1-007-3	Interven	Spring	OW	5	10	0	2	0		0		0		0		1	Not bad, uses pump when necessary	0		0		0		0		No	0		4	4	6	1	1	69.4		160.6	160.7		611	32.6	81.8	81.6		69.4	1	1	140	140	130
1-007-3	Interven	Spring	OW	5	10	0	2	0		0		0		0		1	Not bad, uses pump when necessary	0		0		0		0		No	0		4	4	6	1	1	72		162.7	162.8		612	33.5	86.4	86.3		72	2	1	138	132	144
1-008-2	Control	Spring	OW	5	3	-9	2	0		0		0		-9	-9	1	-9	0		0		0		1	-9		1	Albuterol when needed	3	1	2	1	1	59.5		158.2	158.3		652	30	75.3	75.4		59.5	1	1	96	98	96
1-008-2	Control	Spring	OW	5	3	-9	2	0		0		0		-9	-9	1	-9	0		0		0		1	-9		1	Albuterol when needed	3	1	2	1	1	59.6		161	159.5	159.5	642	28.4	76.4	76.4		59.3	2	1	112	108	108
1-009-7	Interven	Spring	NW	4	9	0	1	0		0		0		0		0		0		0		0		0		0	0		3	4	2	1	1	37.8		149.4	149.5		735	19.3	61.3	61.3		37.8	1	1	90	86	84
1-009-7	Interven	Spring	NW	4	9	0	1	0		0		0		0		0		0		0		0		0		0	0		3	4	2	1	1	36.9		149.9	150.3		767	18.9	58.6	58.6		36.9	2	1	86	82	76
1-010-6	Control	Spring	OW	4	10	0	2	0		0		0		0		1	"Por rostriado" (Hasn't used it in a long time but does have a pump)	0		0		0		0		N/A	0		4	5	3	1	1	46.4		144.2	144.3		709	30.9	69.9	70.4		46.4	1	1	94	98	100
1-010-6	Control	Spring	OW	4	10	0	2	0		0		0		0		1	"Por rostriado" (Hasn't used it in a long time but does have a pump)	0		0		0		0		N/A	0		4	5	3	1	1	47.3		145.6	145.8		703	30.2	72.5	72.2		47.4	2	1	104	98	96
1-011-3	Interven	Spring	OW	5	4	0	1	0		0		0		1	only one time, no medicine	0		0		0		0		1	Shellfish	No	0		4	2	1	1	1	57.8		150.5	150.5		567	27.2	78.5	80.2	76.5	57.8	1	1	98	100	96
1-012-7	Control	Spring	OW	3	10	-9	2	0		0		0		0		0		0		0		0		0		0	0		4	4	5	1	1	50.4		146.7	147		707	33.1	74.5	74.3		50.4	1	1	84	86	84
1-012-7	Control	Spring	OW	3	10	-9	2	0		0		0		0		0		0		0		0		0		0	0		4	4	5	1	1	50.7		147.9	147.7		692	32	72.9	72.5		50.7	2	1	104	102	90
1-013-6	Interven	Spring	OW	4	3	0	3	0		0		0		0		0		0		0		0		0		0	0		3	1	1	1	-9	54.1		156.4	156.6		620	25.2	70	71.1	72.5	54.1	1	1	82	84	84
1-014-7	Control	Spring	NW	3	10	0	2	0		0		0		0		0		0		0		0		0		0	0		4	-9	1	1	-9	29		126.3	126.1		831	27.8	61.5	61.3		29	1	1	86	84	82
1-014-7	Control	Spring	NW	3	10	0	2	0		0		0		0		0		0		0		0		0		0	0		4	-9	1	1	-9	28.5		127.5	127.6		803	24.9	58.3	58.3		28.5	2	1	82	88	82
1-016-8	Interven	Spring	OW	4	10	0	1	0		0		0		0		0		0		0		0		0		0	0		4	1	5	1	1	49.4		134.7	134.8		671	38.5	81	81.7	81.1	49.4	1	1	86	82	86
1-016-8	Interven	Spring	OW	4	10	0	1	0		0		0		0		0		0		0		0		0		0	0		4	1	5	1	1	52.7		136.7	137		615	36.6	82.1	82.5		52.7	2	1	96	88	86
1-017-3	Interven	Spring	NW	3	12	-9	2	0		0		0		0		1	-9	0		0		0		0		0	0		4	2	1	0	-9	30.1		137.7	138		795	18.8	56.3	56.1		30.1	1	1	88	86	84
1-017-3	Interven	Spring	NW	3	12	-9	2	0		0		0		0		1	-9	0		0		0		0		0	0		4	2	1	0	-9	30.7		139.2	139.4		733	17.1	56.8	56.9		30.7	2	1	96	98	90
1-020-7	Control	Spring	OW	5	3	0	1	0		0		0		0		0		0		0		0		0		0	0		4	3	3	0	1	43.1		136.7	136.9		727	32	75.2	75		43.1	1	1	90	92
1-020-7	Control	Spring	OW	5	3	0	1	0		0		0		0		0		0		0		0		0		0	0		4	3	3	0	1	39.8		138.4	138.4				68.2	69.8	69.7	39.8	2	1
1-021-0	Control	Spring	NW	4	3	1	1	0		0		0		0		0		0		0		0		0		0	0		4	1	5	0	-9	30.1		135.6	135.9		812	20.7	57	57		30.1	1	1	102	100	100
1-021-0	Control	Spring	NW	4	3	1	1	0		0		0		0		0		0		0		0		0		0	0		4	1	5	0	-9	30.9		136.8	137.1		792	19.7	56.7	56.9		30.9	2	1	100	92	98
1-022-6	Control	Spring	NW	4	1	0	2	0		0		0		0		0		0		0		0		0		N/A	0		1	1	3	1	1	27.7		137.6	137.6		842	16.4	54.4	54.2		27.7	1	1	92	90	90
1-022-6	Control	Spring	NW	4	1	0	2	0		0		0		0		0		0		0		0		0		N/A	0		1	1	3	1	1	28.1		138.4	138.3		833	17	54.4	54.3		28.1	2	1	86	86	84
1-023-6	Control	Spring	OW	3	4	1	2	0		0		0		0		0		0		0		0		0		0	1	Albuterol as needed	4	1	4	1	1	37.3		134.1	133.9		848	34.6	66	65.6		37.3	1	1	92	90	88
1-023-6	Control	Spring	OW	3	4	1	2	0		0		0		0		0		0		0		0		0		0	1	Albuterol as needed	4	1	4	1	1	37.2		135.7	135.4		828	31.8	66.5	66.5		37.2	2	1	92	100	92
1-024-5	Interven	Spring	NW	3	4	0	3	0		0		0		0		0		0		0		0		0		No	0		4	2	2	1	1	31.3		136.5	136.5		773	20.4	61.2	62.1	61	31.3	1	1	78	82	80
1-024-5	Interven	Spring	NW	3	4	0	3	0		0		0		0		0		0		0		0		0		No	0		4	2	2	1	1	31.6		137.3	137.3		777	21.2	58.4	58.4		31.6	2	1	96	96	96
1-027-1	Control	Fall	OW	5	12	1	2	0		0		0		0		0		0		0		0		0		0	0		4	4	2	1	-9	63.5		155.6	155.6		624	32.2	87.4	87.6		63.5	1	1	118	112	116
1-027-1	Control	Fall	OW	5	12	1	2	0		0		0		0		0		0		0		0		0		0	0		4	4	2	1	-9	64.3		157.1	157.5		656	34.4	86.8	86.7		64.3	2	1	118	120	120
1-028-7	Interven	Spring	OW	3	4	0	2	0		0		0		0		0		0		0		0		0		0	0		4	2	-9	1	1	37.9		134.3	134.6		718	28.3	71.6	71.4		37.9	1	1	96	94	92
1-028-7	Interven	Spring	OW	3	4	0	2	0		0		0		0		0		0		0		0		0		0	0		4	2	-9	1	1	39		135	135.4		767	31.8	70.5	70.3		38.8	2	1	92	88	88
1-030-3	Interven	Fall	OW	4	4	0	2	0		0		0		0		0		0		0		0		0		N/A	0		3	4	3	1	1	41.3		141.1	139	140.3	682	27.5	68.4	68.4		41.3	1	1	104	102	104
1-030-3	Interven	Fall	OW	4	4	0	2	0		0		0		0		0		0		0		0		0		N/A	0		3	4	3	1	1	42.7		140.5	140.9		655	26.9	64.8	64.8		42.7	2	1	100	98	98
1-031-1	Control	Fall	NW	5	3	0	1	0		0		0		0		0		0		0		0		0		0	0		1	2	3	1	1	30.8		138.9	139		933	25.4	56.5	56.3		30.8	1	1	92	110	102
1-031-1	Control	Fall	NW	5	3	0	1	0		0		0		0		0		0		0		0		0		0	0		1	2	3	1	1	31.2		140.1	140.3		937	25.3	55.6	55.7		31.1	2	1	90	92	92
1-032-5	Interven	Fall	OW	4	3	0	1	0		0		0		0		0		0		0		0		0		None	0		4	1	2	1	1	76.7		133	133.1				100.1	100.1		76.7	1	1	114	110	112
1-032-5	Interven	Fall	OW	4	3	0	1	0		0		0		0		0		0		0		0		0		None	0		4	1	2	1	1	77.3		133.3	133.3				102.47	102.4		77.3	2	1	114	112	112
1-033-6	Control	Fall	NW	4	3	0	2	0		0		0		0		0		0		0		0		1	Seasonal allergies	N/A	0		1	4	2	0	1	36		136.1	136.2		783	28.8	64.5	64.3		36	1	1	108	108	106
1-033-6	Control	Fall	NW	4	3	0	2	0		0		0		0		0		0		0		0		1	Seasonal allergies	N/A	0		1	4	2	0	1	36.8		137.8	137.7		816	29.7	61.9	61.9		36.8	2	1	92	90	90
1-034-5	Interven	Fall	NW	3	10	1	1	0		0		0		0		0		0		0		0		0		Has ADHD but it doesn't affect him physically	1	Ritalin	4	4	2	1	1	23		123.8	123.9		777	17.4	51.4	51.4		23	1	1	84	84	84
1-034-5	Interven	Fall	NW	3	10	1	1	0		0		0		0		0		0		0		0		0		Has ADHD but it doesn't affect him physically	1	Ritalin	4	4	2	1	1	23.5		124.8	124.9		756	17	50.9	50.6		23.5	2	1	86	82	80
1-035-0	Control	Fall	OW	5	10	-9	1	0		0		0		0		0		0		0		0		0		nothing	0		4	2	2	1	1	53.3		149.3	149.2		648	30.7	82.4	82.5		53.3	1	1	106	120	118
1-036-8	Control	Fall	OW	5	10	0	4	0		0		0		0		1	asthma	0		0		0		0		0	1	albuterol	4	4	1	1	1	51		150.3	150.6		728	32.2	72.8	73		51	1	1	96	110	102
1-036-8	Control	Fall	OW	5	10	0	4	0		0		0		0		1	asthma	0		0		0		0		0	1	albuterol	4	4	1	1	1	50.8		152	152.1		731	29.9	72.3	72.2		50.8	2	1	104	94	106
1-037-3	Interven	Fall	NW	5	3	0	1	0		0		0		0		0		0		0		0		0		0	0		3	1	1	1	1	29.4		135.7	135.6		882	21.6	60.1	60.1		29.4	1	1	100	96	94
1-037-3	Interven	Fall	NW	5	3	0	1	0		0		0		0		0		0		0		0		0		0	0		3	1	1	1	1	30.2		136.5	136.2		855	22	60.3	60.3		30.2	2	1	90	86	88
1-038-5	Interven	Fall	NW	4	11	1	2	0		0		0		0		0		0		0		0		0		N/A	0		3	1	3	1	1	25.1		127.9	128.1		884	22.5	52.4	52.4		25.1	1	1	94	90	80
1-039-6	Control	Fall	OW	4	11	-9	2	0		0		0		0		0		0		0		0		0		0	0		4	4	5	1	-9	53.5		148.4	148.6		768	37.7	81.4	82.4	81.5	53.5	1	1	105	98	98
1-039-6	Control	Fall	OW	4	11	-9	2	0		0		0		0		0		0		0		0		0		0	0		4	4	5	1	-9	53.8		151	150.2	150.2	790	38.5	75.7	75.9		53.8	2	1	102	102	102
1-041-6	Interven	Fall	OW	3	12	-9	2	0		0		0		0		0		0		0		0		0		0	0		4	1	2	1	-9	39.1		131.8	132.1		733	32.4	73.4	72.2	72.2	39.1	1	1	88	86	86
1-041-6	Interven	Fall	OW	3	12	-9	2	0		0		0		0		0		0		0		0		0		0	0		4	1	2	1	-9	38.8		134.1	133.8		794	33.9	70.2	70.3		38.8	2	1	80	80	80
1-042-3	Interven	Fall	NW	3	4	-9	5	0		0		0		0		1	Chronic Asthma	0		0		0		1	Amoxicillin	none	1	Asthma meds singulair/albuterol	4	4	3	1	1	33.3		134.1	133.9		722	24.7	60.5	60.6		33.3	1	1	108	100	106
1-042-3	Interven	Fall	NW	3	4	-9	5	0		0		0		0		1	Chronic Asthma	0		0		0		1	Amoxicillin	none	1	Asthma meds singulair/albuterol	4	4	3	1	1	31.8		134.9	134.7		798	25.2	60.8	60.7		31.8	2	1	88	84	84
1-043-1	Control	Fall	NW	5	4	0	2	0		0		0		0		0		0		0		0		0		0	0		4	5	1	1	1	34.4		143.1	143.2		840	24.1	59.7	59.7		34.4	1	1	92	88	86
1-044-1	Interven	Fall	OW	4	3	1	2	0		0		0		0		0		0		0		0		0		N/A	0		3	4	1	1	-9	65		140.7	140.8		608	45	92.4	92.6	111	65	1	1	110	108	116
1-044-1	Interven	Fall	OW	4	3	1	2	0		0		0		0		0		0		0		0		0		N/A	0		3	4	1	1	-9	65.3		141.8	141.7		610	43.8	92.7	92.7		65.3	2	1	112	110	110
1-045-2	Control	Fall	OW	4	1	0	2	0		0		0		0		1	Recurrent	0		0		0		1	Wind, dust, (weather changes)	0	1	Loratadine 10 mg tablet for allergy	4	4	6	1	1	58.2		151.3	151.3		685	35.7	86.4	86.5		58.2	1	1	88	92	92
1-045-2	Control	Fall	OW	4	1	0	2	0		0		0		0		1	Recurrent	0		0		0		1	Wind, dust, (weather changes)	0	1	Loratadine 10 mg tablet for allergy	4	4	6	1	1	60.1		153.4	153.2		696	37.1	85.8	85.8		60.1	2	1	102	100	102
1-046-6	Control	Fall	OW	3	10	0	4	0		0		0		0		0		0		0		0		0		0	0		4	4	1	1	1	30.3		118.7	118.6		755	31.9	65.3	65.4		30.2	1	1	84	86	86
1-046-6	Control	Fall	OW	3	10	0	4	0		0		0		0		0		0		0		0		0		0	0		4	4	1	1	1	31		120	119.9		794	34.1	66.8	66.8		31	2	1	88	88	86
1-047-5	Interven	Fall	OW	3	1	0	1	0		0		0		0		0		0		0		0		0		0	0		4	1	6	0	-9	30.2		125.2	125.1		830	30.9	64.5	64.7		30.2	1	1	92	92	94
1-047-5	Interven	Fall	OW	3	1	0	1	0		0		0		0		0		0		0		0		0		0	0		4	1	6	0	-9	30.1		128.1	127.7		854	29.5	63.1	63.2		30.1	2	1	82	78	78
1-048-4	Interven	Fall	OW	3	3	-9	2	0		0		0		0		0		0		0		0		0		0	0		4	2	2	1	1	53.6		148.3	148.3		668	33.1	82.6	82.6		53.6	1	1	100	100	100
1-049-8	Control	Fall	NW	3	12	0	2	0		0		0		0		0		0		0		0		0		0	0		4	3	2	1	1	20.4		115.4	115.5		856	21.2	50.2	50.2		20.4	1	1	90	90	92
1-049-8	Control	Fall	NW	3	12	0	2	0		0		0		0		0		0		0		0		0		0	0		4	3	2	1	1	21.5		117.5	117.5				51	52	51.7	21.4	2	1	82	82	82
1-051-6	Interven	Fall	NW	3	10	0	2	0		0		0		0		0		0		0		0		0		0	0		2	4	-9	1	1	32.2		133.6	133.7		872	29.1	67.4	67.5		32.2	1	1	94	94	96
1-051-6	Interven	Fall	NW	3	10	0	2	0		0		0		0		0		0		0		0		0		0	0		2	4	-9	1	1	33.9		134.5	134.7		894	31.6	69.5	69.5		33.9	2	1	92	96	94
[truncated: 30 more columns]

## Sheet: ACTI
SUBID	VISIT	DAY	WEARMIN	METRATE	TOTALCOUNT	TOTAL_SED	TOTALLGHT	TOTALMOD	TOTALVIG	SEDPERC	LGHTPER	MODPER	VIGPER	group	wave	stratum	dow	mvpa
1-001-6	1	1	780	1.65	500567	251	385	130	14	32.1795	49.359	16.6667	1.79487	Control	Spring	OW	Wkday	144
1-001-6	1	2	780	1.65	513553	283	333	161	3	36.2821	42.6923	20.641	0.384615	Control	Spring	OW	Wkday	164
1-001-6	1	3	780	1.26	185222	544	184	51	1	69.7436	23.5897	6.53846	0.128205	Control	Spring	OW	Wkday	52
1-001-6	1	4	780	1.18	128112	611	136	31	2	78.3333	17.4359	3.97436	0.25641	Control	Spring	OW	Wkday	33
1-001-6	1	5	780	1.2	131395	576	175	28	1	73.8462	22.4359	3.58974	0.128205	Control	Spring	OW	Wkday	29
1-001-6	2	1	750	1.15	123732	640	69	41	0	85.3333	9.2	5.46667	0	Control	Spring	OW	Wkday	41
1-002-4	1	1	780	1.48	314052	381	297	102	0	48.8462	38.0769	13.0769	0	Control	Spring	NW	Wkday	102
1-002-4	1	2	780	1.35	224717	480	222	77	1	61.5385	28.4615	9.87179	0.128205	Control	Spring	NW	Wkday	78
1-002-4	1	3	780	1.22	141100	587	148	45	0	75.2564	18.9744	5.76923	0	Control	Spring	NW	Wkday	45
1-002-4	2	1	630	1.68	206064	396	159	72	3	62.8571	25.2381	11.4286	0.47619	Control	Spring	NW	Wkday	75
1-002-4	2	2	807	1.3	174573	532	230	43	2	65.9232	28.5006	5.32838	0.247831	Control	Spring	NW	Wkday	45
1-003-8	1	1	792	1.5	324626	373	322	90	7	47.096	40.6566	11.3636	0.883838	Control	Spring	NW	Wkday	97
1-003-8	1	2	533	1.33	198174	223	265	41	4	41.8386	49.7186	7.69231	0.750469	Control	Spring	NW	Wkday	45
1-003-8	2	1	540	1.28	67548	450	72	17	1	83.3333	13.3333	3.14815	0.185185	Control	Spring	NW	Wkday	18
1-003-8	2	2	731	1.42	276453	385	276	63	7	52.6676	37.7565	8.61833	0.957592	Control	Spring	NW	Wkday	70
1-003-8	2	3	1092	1.4	283345	777	245	59	11	71.1538	22.4359	5.40293	1.00733	Control	Spring	NW	Wkday	70
1-003-8	2	4	688	1.42	291151	364	234	85	5	52.907	34.0116	12.3547	0.726744	Control	Spring	NW	Wkday	90
1-003-8	2	5	783	1.39	266374	475	227	72	9	60.6641	28.9911	9.1954	1.14943	Control	Spring	NW	Wkday	81
1-004-1	1	1	780	1.53	284752	313	385	80	2	40.1282	49.359	10.2564	0.25641	Interven	Spring	NW	Wkday	82
1-004-1	1	2	780	1.35	171909	447	292	40	1	57.3077	37.4359	5.12821	0.128205	Interven	Spring	NW	Wkday	41
1-004-1	1	3	780	1.41	235524	438	266	73	3	56.1538	34.1026	9.35897	0.384615	Interven	Spring	NW	Wkday	76
1-004-1	2	1	769	1.66	403901	247	376	139	7	32.1196	48.8947	18.0754	0.910273	Interven	Spring	NW	Wkday	146
1-004-1	2	2	796	1.95	707124	206	323	239	28	25.8794	40.5779	30.0251	3.51759	Interven	Spring	NW	Wkday	267
1-004-1	2	7	899.8	1.62	399846	433.8	314	150	2	48.2107	34.8966	16.6704	0.222272	Interven	Spring	NW	Wkend	152
1-004-1	2	8	653.4	1.39	262122	371.4	184	94	4	56.8411	28.1604	14.3863	0.612182	Interven	Spring	NW	Wkend	98
1-004-1	2	3	768	1.72	503295	288	292	180	8	37.5	38.0208	23.4375	1.04167	Interven	Spring	NW	Wkday	188
1-004-1	2	4	772	1.6	377490	318	317	133	4	41.1917	41.0622	17.228	0.518135	Interven	Spring	NW	Wkday	137
1-004-1	2	5	780	1.71	459935	256	358	157	9	32.8205	45.8974	20.1282	1.15385	Interven	Spring	NW	Wkday	166
1-004-1	2	6	588	1.06	31895	535	44	9	0	90.9864	7.48299	1.53061	0	Interven	Spring	NW	Wkday	9
1-005-7	1	1	780	1.31	209134	563	137	73	7	72.1795	17.5641	9.35897	0.897436	Interven	Spring	OW	Wkday	80
1-005-7	1	7	699.6	1.2	123010	551.6	113	27	8	78.8451	16.1521	3.85935	1.14351	Interven	Spring	OW	Wkend	35
1-005-7	1	2	780	1.41	266853	482	211	78	9	61.7949	27.0513	10	1.15385	Interven	Spring	OW	Wkday	87
1-005-7	1	3	780	1.33	205448	528	170	82	0	67.6923	21.7949	10.5128	0	Interven	Spring	OW	Wkday	82
1-005-7	2	1	780	1.37	212950	477	234	69	0	61.1538	30	8.84615	0	Interven	Spring	OW	Wkday	69
1-007-3	1	1	954	1.39	286520	616	256	78	4	64.5702	26.8344	8.1761	0.419287	Interven	Spring	OW	Wkday	82
1-007-3	1	7	979.2	1.33	211010	646.2	288	45	0	65.9926	29.4118	4.59559	0	Interven	Spring	OW	Wkend	45
1-007-3	1	8	867.6	1.25	138324	593.6	250	24	0	68.4186	28.8151	2.76625	0	Interven	Spring	OW	Wkend	24
1-007-3	1	2	931.8	1.38	276516	607.8	242	80	2	65.2286	25.9712	8.58553	0.214638	Interven	Spring	OW	Wkday	82
1-007-3	1	3	804	1.24	173163	589	172	41	2	73.2587	21.393	5.0995	0.248756	Interven	Spring	OW	Wkday	43
1-007-3	1	4	800	1.26	177337	560	188	51	1	70	23.5	6.375	0.125	Interven	Spring	OW	Wkday	52
1-007-3	1	5	864	1.2	149054	700	119	44	1	81.0185	13.7731	5.09259	0.115741	Interven	Spring	OW	Wkday	45
1-007-3	1	6	969	1.18	136611	819	109	41	0	84.5201	11.2487	4.23117	0	Interven	Spring	OW	Wkday	41
1-007-3	2	1	828	1.41	326220	503	235	84	6	60.7488	28.3816	10.1449	0.724638	Interven	Spring	OW	Wkday	90
1-007-3	2	2	832	1.27	188091	592	196	43	1	71.1538	23.5577	5.16827	0.120192	Interven	Spring	OW	Wkday	44
1-007-3	2	3	830	1.31	218718	553	218	58	1	66.6265	26.2651	6.98795	0.120482	Interven	Spring	OW	Wkday	59
1-007-3	2	4	970	1.43	303739	587	298	83	2	60.5155	30.7216	8.5567	0.206186	Interven	Spring	OW	Wkday	85
1-007-3	2	7	980.4	1.35	234329	640.4	280	59	1	65.3203	28.5598	6.01795	0.101999	Interven	Spring	OW	Wkend	60
1-007-3	2	8	699.6	1.27	174304	433.6	218	48	0	61.9783	31.1607	6.86106	0	Interven	Spring	OW	Wkend	48
1-007-3	2	5	788	1.37	237387	412	319	57	0	52.2843	40.4822	7.2335	0	Interven	Spring	OW	Wkday	57
1-007-3	2	6	842	1.42	329501	506	244	85	7	60.095	28.9786	10.095	0.831354	Interven	Spring	OW	Wkday	92
1-008-2	1	1	780	1.7	625337	338	273	132	37	43.3333	35	16.9231	4.74359	Control	Spring	OW	Wkday	169
1-008-2	1	7	699.6	1.84	781979	224.6	221	212	42	32.1041	31.5895	30.303	6.00343	Control	Spring	OW	Wkend	254
1-008-2	1	8	699.6	1.24	159194	472.6	186	41	0	67.5529	26.5866	5.86049	0	Control	Spring	OW	Wkend	41
1-008-2	1	2	780	1.38	312139	505	189	71	15	64.7436	24.2308	9.10256	1.92308	Control	Spring	OW	Wkday	86
1-008-2	2	1	540	2.3	459373	270	129	112	29	50	23.8889	20.7407	5.37037	Control	Spring	OW	Wkday	141
1-008-2	2	7	699.6	1.24	180894	489.6	148	62	0	69.9828	21.1549	8.86221	0	Control	Spring	OW	Wkend	62
1-009-7	1	1	822	1.2	129863	655	135	28	4	79.6837	16.4234	3.40633	0.486618	Interven	Spring	NW	Wkday	32
1-009-7	2	1	450	1.39	256975	116	257	72	5	25.7778	57.1111	16	1.11111	Interven	Spring	NW	Wkday	77
1-009-7	2	2	810	1.44	294115	454	267	83	6	56.0494	32.963	10.2469	0.740741	Interven	Spring	NW	Wkday	89
1-010-6	1	1	877	1.53	373854	466	303	93	15	53.1357	34.5496	10.6043	1.71038	Control	Spring	OW	Wkday	108
1-010-6	1	7	741	1.51	354507	336	292	109	4	45.3441	39.4062	14.7099	0.539811	Control	Spring	OW	Wkend	113
1-010-6	1	8	662	1.56	416385	254	268	127	13	38.3686	40.4834	19.1843	1.96375	Control	Spring	OW	Wkend	140
1-010-6	1	2	739	1.31	196152	472	209	58	0	63.8701	28.2815	7.84844	0	Control	Spring	OW	Wkday	58
1-010-6	1	3	848.2	1.45	296906	474.2	278	93	3	55.9066	32.7753	10.9644	0.35369	Control	Spring	OW	Wkday	96
1-010-6	1	4	763	1.45	319633	416	232	113	2	54.5216	30.4063	14.81	0.262123	Control	Spring	OW	Wkday	115
1-010-6	1	5	722	1.52	386140	341	237	140	4	47.2299	32.8255	19.3906	0.554017	Control	Spring	OW	Wkday	144
1-010-6	1	6	1016	1.25	194589	855	105	52	4	84.1535	10.3346	5.11811	0.393701	Control	Spring	OW	Wkday	56
1-010-6	2	1	540	1.72	205069	353	127	47	13	65.3704	23.5185	8.7037	2.40741	Control	Spring	OW	Wkday	60
1-010-6	2	2	833	1.39	288974	546	188	92	7	65.5462	22.569	11.0444	0.840336	Control	Spring	OW	Wkday	99
1-010-6	2	7	800	1.41	255137	440	291	66	3	55	36.375	8.25	0.375	Control	Spring	OW	Wkend	69
1-010-6	2	3	939	1.48	343898	568	255	112	4	60.4899	27.1565	11.9276	0.425985	Control	Spring	OW	Wkday	116
1-011-3	1	1	780	1.38	259824	425	281	72	2	54.4872	36.0256	9.23077	0.25641	Interven	Spring	OW	Wkday	74
1-012-7	1	1	780	1.55	381239	405	242	120	13	51.9231	31.0256	15.3846	1.66667	Control	Spring	OW	Wkday	133
1-012-7	1	2	780	1.47	296730	421	252	104	3	53.9744	32.3077	13.3333	0.384615	Control	Spring	OW	Wkday	107
1-012-7	1	3	780	1.55	404474	424	232	99	25	54.359	29.7436	12.6923	3.20513	Control	Spring	OW	Wkday	124
1-012-7	1	4	780	1.52	393436	462	208	79	31	59.2308	26.6667	10.1282	3.97436	Control	Spring	OW	Wkday	110
1-012-7	1	7	699.6	1.3	189924	477.6	161	55	6	68.2676	23.0132	7.86164	0.857633	Control	Spring	OW	Wkend	61
1-012-7	1	8	699.6	1.22	141193	526.6	134	33	6	75.2716	19.1538	4.71698	0.857633	Control	Spring	OW	Wkend	39
1-012-7	1	5	780	1.35	202659	491	221	66	2	62.9487	28.3333	8.46154	0.25641	Control	Spring	OW	Wkday	68
1-012-7	1	6	780	1.27	181076	582	141	46	11	74.6154	18.0769	5.89744	1.41026	Control	Spring	OW	Wkday	57
1-012-7	2	1	535	2.02	294396	319	116	80	20	59.6262	21.6822	14.9533	3.73832	Control	Spring	OW	Wkday	100
1-013-6	1	1	780	1.53	442523	404	234	133	9	51.7949	30	17.0513	1.15385	Interven	Spring	OW	Wkday	142
1-013-6	1	2	780	1.23	171303	588	138	51	3	75.3846	17.6923	6.53846	0.384615	Interven	Spring	OW	Wkday	54
1-013-6	1	3	780	1.31	256105	559	154	53	14	71.6667	19.7436	6.79487	1.79487	Interven	Spring	OW	Wkday	67
1-013-6	1	4	780	1.34	324558	594	107	67	12	76.1538	13.7179	8.58974	1.53846	Interven	Spring	OW	Wkday	79
1-013-6	1	5	780	1.14	124001	692	52	32	4	88.7179	6.66667	4.10256	0.512821	Interven	Spring	OW	Wkday	36
1-014-7	1	1	856	1.75	548743	379	266	193	18	44.2757	31.0748	22.5467	2.1028	Control	Spring	NW	Wkday	211
1-014-7	1	2	722	1.8	649017	290	166	246	20	40.1662	22.9917	34.072	2.77008	Control	Spring	NW	Wkday	266
1-014-7	1	3	808	1.63	455731	395	239	166	8	48.8861	29.5792	20.5446	0.990099	Control	Spring	NW	Wkday	174
1-014-7	1	4	810	1.37	218244	509	233	66	2	62.8395	28.7654	8.14815	0.246914	Control	Spring	NW	Wkday	68
1-014-7	1	5	720	1.5	313490	339	286	76	19	47.0833	39.7222	10.5556	2.63889	Control	Spring	NW	Wkday	95
1-014-7	2	1	540	1.52	120144	387	105	45	3	71.6667	19.4444	8.33333	0.555556	Control	Spring	NW	Wkday	48
1-014-7	2	2	780	1.36	253352	531	153	93	3	68.0769	19.6154	11.9231	0.384615	Control	Spring	NW	Wkday	96
1-014-7	2	3	660	1.31	240554	480	88	86	6	72.7273	13.3333	13.0303	0.909091	Control	Spring	NW	Wkday	92
1-016-8	1	1	780	1.58	434341	365	268	139	8	46.7949	34.359	17.8205	1.02564	Interven	Spring	OW	Wkday	147
1-016-8	1	7	699.6	1.25	166044	486.6	152	60	1	69.554	21.7267	8.57633	0.142939	Interven	Spring	OW	Wkend	61
1-016-8	1	2	780	1.33	195805	479	246	55	0	61.4103	31.5385	7.05128	0	Interven	Spring	OW	Wkday	55
1-016-8	1	3	780	1.31	189763	501	224	52	3	64.2308	28.7179	6.66667	0.384615	Interven	Spring	OW	Wkday	55
1-016-8	1	4	780	1.49	321025	365	320	91	4	46.7949	41.0256	11.6667	0.512821	Interven	Spring	OW	Wkday	95
1-016-8	2	1	898	1.48	348044	473	319	106	0	52.6726	35.5234	11.804	0	Interven	Spring	OW	Wkday	106
1-016-8	2	2	780	1.39	286997	447	253	75	5	57.3077	32.4359	9.61538	0.641026	Interven	Spring	OW	Wkday	80
1-016-8	2	3	849	1.61	476409	376	330	134	9	44.2874	38.8693	15.7833	1.06007	Interven	Spring	OW	Wkday	143
1-016-8	2	4	867	1.47	348007	467	296	102	2	53.8639	34.1407	11.7647	0.230681	Interven	Spring	OW	Wkday	104
1-016-8	2	7	765	1.29	189173	486	235	43	1	63.5294	30.719	5.62092	0.130719	Interven	Spring	OW	Wkend	44
1-016-8	2	8	826	1.44	299513	419	307	100	0	50.7264	37.1671	12.1065	0	Interven	Spring	OW	Wkend	100
1-016-8	2	5	888	1.43	309101	501	294	92	1	56.4189	33.1081	10.3604	0.112613	Interven	Spring	OW	Wkday	93
1-016-8	2	6	871	1.53	434929	480	251	130	10	55.1091	28.8175	14.9254	1.14811	Interven	Spring	OW	Wkday	140
1-017-3	1	1	883	1.88	632350	312	387	134	50	35.3341	43.8279	15.1755	5.66251	Interven	Spring	NW	Wkday	184
1-017-3	1	2	859	1.59	473717	540	184	85	50	62.8638	21.4203	9.89523	5.82072	Interven	Spring	NW	Wkday	135
1-017-3	1	3	715	1.32	209840	487	163	54	11	68.1119	22.7972	7.55245	1.53846	Interven	Spring	NW	Wkday	65
1-017-3	2	1	821	1.49	380943	490	209	101	21	59.6833	25.4568	12.3021	2.55786	Interven	Spring	NW	Wkday	122
1-017-3	2	2	840	1.58	435362	430	281	103	26	51.1905	33.4524	12.2619	3.09524	Interven	Spring	NW	Wkday	129
1-017-3	2	3	830.4	1.79	720357	432.4	187	143	68	52.0713	22.5193	17.2206	8.18882	Interven	Spring	NW	Wkday	211
1-017-3	2	4	830.4	1.47	376258	528.4	185	99	18	63.632	22.2784	11.922	2.16763	Interven	Spring	NW	Wkday	117
1-020-7	1	1	450	2.11	286483	154	214	81	1	34.2222	47.5556	18	0.222222	Control	Spring	OW	Wkday	82
1-020-7	1	2	780	1.48	365295	325	371	82	2	41.6667	47.5641	10.5128	0.25641	Control	Spring	OW	Wkday	84
1-020-7	1	3	780	1.73	627907	197	421	151	11	25.2564	53.9744	19.359	1.41026	Control	Spring	OW	Wkday	162
1-020-7	1	4	780	1.81	697973	137	454	180	9	17.5641	58.2051	23.0769	1.15385	Control	Spring	OW	Wkday	189
1-020-7	1	7	699.6	1.75	702307	184.6	289	212	14	26.3865	41.3093	30.303	2.00114	Control	Spring	OW	Wkend	226
1-020-7	1	8	699.6	1.16	106810	514.6	166	19	0	73.5563	23.7278	2.71584	0	Control	Spring	OW	Wkend	19
1-020-7	1	5	780	1.34	245752	426	304	50	0	54.6154	38.9744	6.41026	0	Control	Spring	OW	Wkday	50
1-021-0	1	1	856	1.58	369531	359	392	102	3	41.9393	45.7944	11.9159	0.350467	Control	Spring	NW	Wkday	105
1-021-0	1	2	926	1.31	226271	689	170	59	8	74.406	18.3585	6.37149	0.863931	Control	Spring	NW	Wkday	67
1-021-0	1	3	980	1.29	180390	730	194	54	2	74.4898	19.7959	5.5102	0.204082	Control	Spring	NW	Wkday	56
1-021-0	1	4	838.2	1.29	195196	598.2	185	52	3	71.3672	22.0711	6.20377	0.35791	Control	Spring	NW	Wkday	55
1-021-0	2	7	761	1.52	328960	317	339	103	2	41.6557	44.5466	13.5348	0.262812	Control	Spring	NW	Wkend	105
1-021-0	2	8	347	1.23	148310	143	165	37	2	41.2104	47.5504	10.6628	0.576369	Control	Spring	NW	Wkend	39
1-021-0	2	1	754	1.57	377379	284	355	105	10	37.6658	47.0822	13.9257	1.32626	Control	Spring	NW	Wkday	115
1-021-0	2	2	809	1.59	405771	344	334	118	13	42.5216	41.2855	14.5859	1.60692	Control	Spring	NW	Wkday	131
1-022-6	1	1	450	1.5	109026	324	88	36	2	72	19.5556	8	0.444444	Control	Spring	NW	Wkday	38
1-022-6	1	2	780	1.47	342212	439	222	113	6	56.2821	28.4615	14.4872	0.769231	Control	Spring	NW	Wkday	119
1-022-6	1	3	780	1.43	311414	464	216	92	8	59.4872	27.6923	11.7949	1.02564	Control	Spring	NW	Wkday	100
1-022-6	1	4	780	1.41	283197	448	243	81	8	57.4359	31.1538	10.3846	1.02564	Control	Spring	NW	Wkday	89
1-022-6	2	1	855	1.56	428233	400	341	102	12	46.7836	39.883	11.9298	1.40351	Control	Spring	NW	Wkday	114
1-022-6	2	2	600	1.45	367041	264	241	85	10	44	40.1667	14.1667	1.66667	Control	Spring	NW	Wkday	95
1-022-6	2	3	600	1.44	400684	326	156	96	22	54.3333	26	16	3.66667	Control	Spring	NW	Wkday	118
1-022-6	2	4	660	1.56	488730	294	220	126	20	44.5455	33.3333	19.0909	3.0303	Control	Spring	NW	Wkday	146
1-023-6	1	1	897	1.41	227763	536	298	61	2	59.7547	33.2219	6.80045	0.222965	Control	Spring	OW	Wkday	63
1-023-6	1	7	575	1.23	113463	360	184	30	1	62.6087	32	5.21739	0.173913	Control	Spring	OW	Wkend	31
1-023-6	1	2	765	1.39	203758	406	308	48	3	53.0719	40.2614	6.27451	0.392157	Control	Spring	OW	Wkday	51
1-023-6	1	3	745	1.29	153394	485	222	35	3	65.1007	29.7987	4.69799	0.402685	Control	Spring	OW	Wkday	38
1-023-6	1	4	819	1.23	145361	649	117	50	3	79.243	14.2857	6.10501	0.3663	Control	Spring	OW	Wkday	53
1-023-6	1	5	775	1.32	204611	539	147	86	3	69.5484	18.9677	11.0968	0.387097	Control	Spring	OW	Wkday	89
1-023-6	1	6	1015	1.23	136830	829	132	54	0	81.6749	13.0049	5.3202	0	Control	Spring	OW	Wkday	54
1-023-6	2	7	767	1.28	142005	504	222	41	0	65.7106	28.9439	5.3455	0	Control	Spring	OW	Wkend	41
1-023-6	2	8	566	1.16	80238	416	130	20	0	73.4982	22.9682	3.53357	0	Control	Spring	OW	Wkend	20
1-023-6	2	1	540	2.12	279302	244	169	124	3	45.1852	31.2963	22.963	0.555556	Control	Spring	OW	Wkday	127
1-024-5	1	1	450	2.1	214624	185	186	77	2	41.1111	41.3333	17.1111	0.444444	Interven	Spring	NW	Wkday	79
1-024-5	1	2	780	1.69	500289	334	299	131	16	42.8205	38.3333	16.7949	2.05128	Interven	Spring	NW	Wkday	147
1-024-5	1	3	780	1.54	325010	346	313	119	2	44.359	40.1282	15.2564	0.25641	Interven	Spring	NW	Wkday	121
1-024-5	1	4	780	1.68	399192	220	422	133	5	28.2051	54.1026	17.0513	0.641026	Interven	Spring	NW	Wkday	138
1-024-5	1	7	699.6	1.62	400713	242.6	315	130	12	34.677	45.0257	18.582	1.71527	Interven	Spring	NW	Wkend	142
1-024-5	1	8	699.6	1.33	206447	445.6	170	82	2	63.6935	24.2996	11.721	0.285878	Interven	Spring	NW	Wkend	84
1-024-5	1	5	780	1.24	146240	596	121	63	0	76.4103	15.5128	8.07692	0	Interven	Spring	NW	Wkday	63
1-024-5	2	1	790	1.84	640669	286	289	166	49	36.2025	36.5823	21.0127	6.20253	Interven	Spring	NW	Wkday	215
1-024-5	2	2	795	1.8	550042	248	365	152	30	31.195	45.9119	19.1195	3.77358	Interven	Spring	NW	Wkday	182
1-024-5	2	3	781	1.79	580761	283	301	156	41	36.2356	38.5403	19.9744	5.24968	Interven	Spring	NW	Wkday	197
1-027-1	1	1	960	1.29	205571	699	204	55	2	72.8125	21.25	5.72917	0.208333	Control	Fall	OW	Wkday	57
1-027-1	1	2	934	1.27	163003	652	250	31	1	69.8073	26.7666	3.31906	0.107066	Control	Fall	OW	Wkday	32
1-027-1	1	3	875	1.33	210180	547	285	42	1	62.5143	32.5714	4.8	0.114286	Control	Fall	OW	Wkday	43
1-027-1	1	4	830	1.11	93496	752	54	21	3	90.6024	6.50602	2.53012	0.361446	Control	Fall	OW	Wkday	24
1-027-1	2	1	750	1.2	153563	595	110	45	0	79.3333	14.6667	6	0	Control	Fall	OW	Wkday	45
1-028-7	1	1	780	1.52	342695	413	235	126	6	52.9487	30.1282	16.1538	0.769231	Interven	Spring	OW	Wkday	132
1-028-7	1	2	780	1.46	260075	392	292	95	1	50.2564	37.4359	12.1795	0.128205	Interven	Spring	OW	Wkday	96
1-028-7	1	7	810	1.48	276651	409	308	90	3	50.4938	38.0247	11.1111	0.37037	Interven	Spring	OW	Wkend	93
1-028-7	1	8	810	1.15	86586	685	92	33	0	84.5679	11.358	4.07407	0	Interven	Spring	OW	Wkend	33
1-028-7	1	3	798	1.06	39155	761	27	8	2	95.3634	3.38346	1.00251	0.250627	Interven	Spring	OW	Wkday	10
1-028-7	2	7	699.6	1.29	156364	448.6	200	51	0	64.1224	28.5878	7.28988	0	Interven	Spring	OW	Wkend	51
1-030-3	1	1	659	1.38	238626	323	262	73	1	49.0137	39.7572	11.0774	0.151745	Interven	Fall	OW	Wkday	74
1-030-3	1	2	778	1.38	256546	466	232	76	4	59.8972	29.8201	9.76864	0.514139	Interven	Fall	OW	Wkday	80
1-030-3	1	3	972	1.36	243262	674	218	75	5	69.3416	22.428	7.71605	0.514403	Interven	Fall	OW	Wkday	80
1-030-3	1	4	1034	1.42	269783	670	279	85	0	64.7969	26.9826	8.2205	0	Interven	Fall	OW	Wkday	85
1-030-3	1	7	780	1.65	601090	471	123	172	14	60.3846	15.7692	22.0513	1.79487	Interven	Fall	OW	Wkend	186
1-030-3	2	1	780	1.54	340480	319	371	84	6	40.8974	47.5641	10.7692	0.769231	Interven	Fall	OW	Wkday	90
1-030-3	2	2	719	1.45	206542	526	113	77	3	73.1572	15.7163	10.7093	0.417246	Interven	Fall	OW	Wkday	80
1-030-3	2	3	780	1.21	116823	580	172	27	1	74.359	22.0513	3.46154	0.128205	Interven	Fall	OW	Wkday	28
1-030-3	2	4	780	1.24	139795	560	179	40	1	71.7949	22.9487	5.12821	0.128205	Interven	Fall	OW	Wkday	41
1-031-1	1	1	540	1.35	76929	420	102	18	0	77.7778	18.8889	3.33333	0	Control	Fall	NW	Wkday	18
1-031-1	1	2	773	1.37	259542	488	219	57	9	63.1307	28.3312	7.37387	1.16429	Control	Fall	NW	Wkday	66
1-031-1	1	3	816	1.34	265177	587	158	59	12	71.9363	19.3627	7.23039	1.47059	Control	Fall	NW	Wkday	71
1-031-1	1	4	849	1.01	9122	839	5	5	0	98.8221	0.588928	0.588928	0	Control	Fall	NW	Wkday	5
1-031-1	1	5	255	1.1	63553	163	78	14	0	63.9216	30.5882	5.4902	0	Control	Fall	NW	Wkday	14
1-031-1	2	1	810	1.3	204139	560	198	47	5	69.1358	24.4444	5.80247	0.617284	Control	Fall	NW	Wkday	52
1-031-1	2	2	720	1.13	70024	588	114	18	0	81.6667	15.8333	2.5	0	Control	Fall	NW	Wkday	18
1-032-5	1	1	741	1.38	232662	442	211	84	4	59.6491	28.475	11.336	0.539811	Interven	Fall	OW	Wkday	88
1-032-5	1	2	872	1.37	200779	549	268	52	3	62.9587	30.7339	5.9633	0.344037	Interven	Fall	OW	Wkday	55
1-032-5	1	3	867	1.37	207766	544	259	64	0	62.7451	29.8731	7.38178	0	Interven	Fall	OW	Wkday	64
1-032-5	1	7	881	1.38	222479	572	249	49	11	64.9262	28.2633	5.56186	1.24858	Interven	Fall	OW	Wkend	60
1-032-5	1	8	880.8	1.08	44070	812.8	54	14	0	92.2797	6.13079	1.58946	0	Interven	Fall	OW	Wkend	14
1-032-5	1	4	955	1.21	123852	788	126	39	2	82.5131	13.1937	4.08377	0.209424	Interven	Fall	OW	Wkday	41
1-032-5	2	1	900	1.58	265402	976	311	91	1	108.444	34.5556	10.1111	0.111111	Interven	Fall	OW	Wkday	92
1-032-5	2	7	630	1.51	307898	219	286	125	0	34.7619	45.3968	19.8413	0	Interven	Fall	OW	Wkend	125
1-032-5	2	2	764	1.41	236477	427	264	72	1	55.8901	34.555	9.42408	0.13089	Interven	Fall	OW	Wkday	73
1-032-5	2	3	808	1.43	240900	443	296	62	7	54.8267	36.6337	7.67327	0.866337	Interven	Fall	OW	Wkday	69
1-032-5	2	4	398	1.22	124962	211	146	41	0	53.0151	36.6834	10.3015	0	Interven	Fall	OW	Wkday	41
1-033-6	1	1	720	1.39	258045	400	257	61	2	55.5556	35.6944	8.47222	0.277778	Control	Fall	NW	Wkday	63
1-033-6	1	2	702	1.33	221334	429	208	57	8	61.1111	29.6296	8.11966	1.1396	Control	Fall	NW	Wkday	65
1-033-6	1	3	651	1.41	302320	348	195	102	6	53.4562	29.9539	15.6682	0.921659	Control	Fall	NW	Wkday	108
1-033-6	1	4	743	1.37	248640	428	239	69	7	57.6043	32.1669	9.28668	0.942127	Control	Fall	NW	Wkday	76
1-033-6	1	7	665	1.66	425740	107	414	142	2	16.0902	62.2556	21.3534	0.300752	Control	Fall	NW	Wkend	144
1-033-6	1	5	722	1.16	87064	567	136	19	0	78.5319	18.8366	2.63158	0	Control	Fall	NW	Wkday	19
1-033-6	2	1	755	1.36	210121	424	269	60	2	56.1589	35.6291	7.94702	0.264901	Control	Fall	NW	Wkday	62
1-033-6	2	7	685	1.55	491396	263	298	106	18	38.3942	43.5036	15.4745	2.62774	Control	Fall	NW	Wkend	124
1-033-6	2	2	800	1.4	282316	489	229	76	6	61.125	28.625	9.5	0.75	Control	Fall	NW	Wkday	82
1-033-6	2	3	756	1.07	49711	700	38	18	0	92.5926	5.02646	2.38095	0	Control	Fall	NW	Wkday	18
1-034-5	1	1	755	1.52	294294	373	265	114	3	49.404	35.0993	15.0993	0.397351	Interven	Fall	NW	Wkday	117
1-034-5	1	2	880	1.75	476348	384	325	144	27	43.6364	36.9318	16.3636	3.06818	Interven	Fall	NW	Wkday	171
1-034-5	1	3	765	1.84	602641	291	245	193	36	38.0392	32.0261	25.2288	4.70588	Interven	Fall	NW	Wkday	229
1-034-5	1	4	840	1.94	652597	277	303	230	30	32.9762	36.0714	27.381	3.57143	Interven	Fall	NW	Wkday	260
1-034-5	1	7	874	2.4	1059729	144	323	330	77	16.476	36.9565	37.7574	8.81007	Interven	Fall	NW	Wkend	407
1-034-5	1	8	675	1.85	606248	185	238	221	31	27.4074	35.2593	32.7407	4.59259	Interven	Fall	NW	Wkend	252
1-034-5	1	5	365	1.28	148765	141	159	63	2	38.6301	43.5616	17.2603	0.547945	Interven	Fall	NW	Wkday	65
1-034-5	2	1	765	1.75	445927	234	346	180	5	30.5882	45.2288	23.5294	0.653595	Interven	Fall	NW	Wkday	185
1-034-5	2	2	914	2.07	588798	820	324	206	29	89.7155	35.4486	22.5383	3.17287	Interven	Fall	NW	Wkday	235
1-034-5	2	7	959	1.67	404009	491	303	156	9	51.1992	31.5954	16.2669	0.938478	Interven	Fall	NW	Wkend	165
1-034-5	2	8	710	1.77	511024	231	236	231	12	32.5352	33.2394	32.5352	1.69014	Interven	Fall	NW	Wkend	243
1-034-5	2	3	810	1.78	500084	292	344	146	28	36.0494	42.4691	18.0247	3.45679	Interven	Fall	NW	Wkday	174
1-034-5	2	4	780	1.69	435559	318	263	190	9	40.7692	33.7179	24.359	1.15385	Interven	Fall	NW	Wkday	199
1-034-5	2	5	475	1.37	202430	193	198	83	1	40.6316	41.6842	17.4737	0.210526	Interven	Fall	NW	Wkday	84
1-035-0	1	1	540	1.55	147670	356	140	43	1	65.9259	25.9259	7.96296	0.185185	Control	Fall	OW	Wkday	44
1-035-0	1	2	915	1.64	504095	409	368	129	9	44.6995	40.2186	14.0984	0.983607	Control	Fall	OW	Wkday	138
1-035-0	1	3	896.4	1.73	595350	358.4	346	186	6	39.9822	38.5988	20.7497	0.669344	Control	Fall	OW	Wkday	192
1-035-0	1	4	900	1.17	126456	763	95	41	1	84.7778	10.5556	4.55556	0.111111	Control	Fall	OW	Wkday	42
1-035-0	1	7	780	1.52	387982	338	340	98	4	43.3333	43.5897	12.5641	0.512821	Control	Fall	OW	Wkend	102
1-035-0	1	8	790	1.59	420693	277	381	132	0	35.0633	48.2278	16.7089	0	Control	Fall	OW	Wkend	132
1-035-0	1	5	960	1.47	334257	545	319	94	2	56.7708	33.2292	9.79167	0.208333	Control	Fall	OW	Wkday	96
1-035-0	1	6	896.4	1.23	164697	691.4	172	29	4	77.1307	19.1879	3.23516	0.446229	Control	Fall	OW	Wkday	33
1-036-8	1	1	540	1.47	134084	394	110	32	4	72.963	20.3704	5.92593	0.740741	Control	Fall	OW	Wkday	36
1-036-8	1	2	880	1.57	404945	371	407	98	4	42.1591	46.25	11.1364	0.454545	Control	Fall	OW	Wkday	102
1-036-8	1	3	900	1.6	450318	394	370	133	3	43.7778	41.1111	14.7778	0.333333	Control	Fall	OW	Wkday	136
1-036-8	1	4	960	1.43	315319	584	293	79	4	60.8333	30.5208	8.22917	0.416667	Control	Fall	OW	Wkday	83
1-036-8	1	7	840	1.35	281685	573	186	77	4	68.2143	22.1429	9.16667	0.47619	Control	Fall	OW	Wkend	81
1-036-8	1	8	940	1.24	125503	666	256	18	0	70.8511	27.234	1.91489	0	Control	Fall	OW	Wkend	18
1-036-8	1	5	790	1.4	258808	390	345	53	2	49.3671	43.6709	6.70886	0.253165	Control	Fall	OW	Wkday	55
1-036-8	1	6	877.8	1.32	232178	599.8	216	60	2	68.3299	24.607	6.83527	0.227842	Control	Fall	OW	Wkday	62
1-036-8	2	1	540	1.44	109296	374	141	25	0	69.2593	26.1111	4.62963	0	Control	Fall	OW	Wkday	25
1-036-8	2	2	705	1.47	349221	306	309	84	6	43.4043	43.8298	11.9149	0.851064	Control	Fall	OW	Wkday	90
1-036-8	2	3	705	1.4	259233	313	327	64	1	44.3972	46.383	9.07801	0.141844	Control	Fall	OW	Wkday	65
1-036-8	2	7	699.6	1.12	74263	569.6	121	8	1	81.418	17.2956	1.14351	0.142939	Control	Fall	OW	Wkend	9
1-036-8	2	4	705	1.15	89053	537	153	15	0	76.1702	21.7021	2.12766	0	Control	Fall	OW	Wkday	15
1-037-3	1	1	803	1.53	368361	381	299	120	3	47.4471	37.2354	14.944	0.373599	Interven	Fall	NW	Wkday	123
1-037-3	1	2	814	1.4	271653	491	237	80	6	60.3194	29.1155	9.82801	0.737101	Interven	Fall	NW	Wkday	86
1-037-3	1	3	818	1.42	285195	475	264	73	6	58.0685	32.2738	8.92421	0.733496	Interven	Fall	NW	Wkday	79
1-037-3	1	4	823	1.46	287977	408	328	87	0	49.5747	39.8542	10.5711	0	Interven	Fall	NW	Wkday	87
1-037-3	1	7	735	1.39	328576	505	115	102	13	68.7075	15.6463	13.8776	1.76871	Interven	Fall	NW	Wkend	115
1-037-3	1	8	889	1.61	414260	404	347	133	5	45.4443	39.0326	14.9606	0.56243	Interven	Fall	NW	Wkend	138
1-037-3	1	5	769	1.29	167896	497	225	46	1	64.6294	29.2588	5.98179	0.130039	Interven	Fall	NW	Wkday	47
1-037-3	1	6	805.2	1.14	111743	715.2	63	20	7	88.8227	7.82414	2.48385	0.869349	Interven	Fall	NW	Wkday	27
1-037-3	2	1	799	1.56	286797	427	280	91	1	53.4418	35.0438	11.3892	0.125156	Interven	Fall	NW	Wkday	92
1-037-3	2	7	870	1.71	543085	385	291	182	12	44.2529	33.4483	20.9195	1.37931	Interven	Fall	NW	Wkend	194
1-037-3	2	8	685	1.65	533793	293	195	179	18	42.7737	28.4672	26.1314	2.62774	Interven	Fall	NW	Wkend	197
1-037-3	2	2	837	1.51	367219	444	279	101	13	53.0466	33.3333	12.0669	1.55317	Interven	Fall	NW	Wkday	114
1-037-3	2	3	992	1.22	124979	773	188	31	0	77.9234	18.9516	3.125	0	Interven	Fall	NW	Wkday	31
1-038-5	1	1	780	1.26	185558	607	107	60	6	77.8205	13.7179	7.69231	0.769231	Interven	Fall	NW	Wkday	66
1-038-5	1	2	780	1.07	49594	731	33	12	4	93.7179	4.23077	1.53846	0.512821	Interven	Fall	NW	Wkday	16
1-038-5	1	3	780	1.31	178657	521	201	57	1	66.7949	25.7692	7.30769	0.128205	Interven	Fall	NW	Wkday	58
1-039-6	1	1	765	1.59	316664	254	416	94	1	33.2026	54.3791	12.2876	0.130719	Control	Fall	OW	Wkday	95
1-039-6	1	2	864	1.73	391489	227	517	118	2	26.2731	59.838	13.6574	0.231481	Control	Fall	OW	Wkday	120
1-039-6	1	7	780	1.53	301347	333	339	108	0	42.6923	43.4615	13.8462	0	Control	Fall	OW	Wkend	108
1-039-6	1	8	1019	1.56	346454	582	303	132	2	57.1148	29.735	12.9539	0.196271	Control	Fall	OW	Wkend	134
1-039-6	1	3	1079	1.46	251165	680	316	80	3	63.0213	29.2864	7.41427	0.278035	Control	Fall	OW	Wkday	83
1-039-6	1	4	850	1.56	319600	383	367	96	4	45.0588	43.1765	11.2941	0.470588	Control	Fall	OW	Wkday	100
1-039-6	1	5	660	1.16	102478	546	83	25	6	82.7273	12.5758	3.78788	0.909091	Control	Fall	OW	Wkday	31
1-039-6	2	1	370	1.3	203556	160	125	82	3	43.2432	33.7838	22.1622	0.810811	Control	Fall	OW	Wkday	85
1-039-6	2	2	495	1.31	167767	213	240	39	3	43.0303	48.4848	7.87879	0.606061	Control	Fall	OW	Wkday	42
1-039-6	2	3	640	1.61	324690	92	449	98	1	14.375	70.1562	15.3125	0.15625	Control	Fall	OW	Wkday	99
1-039-6	2	7	660	1.33	188667	386	209	61	4	58.4848	31.6667	9.24242	0.606061	Control	Fall	OW	Wkend	65
1-039-6	2	4	840	1.08	60603	784	33	23	0	93.3333	3.92857	2.7381	0	Control	Fall	OW	Wkday	23
1-041-6	1	7	699.6	1.2	85271	494.6	188	17	0	70.6975	26.8725	2.42996	0	Interven	Fall	OW	Wkend	17
1-041-6	1	8	565	1.54	315558	125	341	91	8	22.1239	60.354	16.1062	1.41593	Interven	Fall	OW	Wkend	99
1-041-6	1	1	688	1.43	251227	327	271	90	0	47.5291	39.3895	13.0814	0	Interven	Fall	OW	Wkday	90
1-041-6	1	2	412	1.28	164722	189	157	66	0	45.8738	38.1068	16.0194	0	Interven	Fall	OW	Wkday	66
1-041-6	1	3	800	1.37	199236	478	260	59	3	59.75	32.5	7.375	0.375	Interven	Fall	OW	Wkday	62
1-041-6	1	4	780	1.47	290273	418	266	88	8	53.5897	34.1026	11.2821	1.02564	Interven	Fall	OW	Wkday	96
1-041-6	1	5	907	1.82	494005	262	461	180	4	28.8864	50.8269	19.8456	0.441014	Interven	Fall	OW	Wkday	184
1-041-6	2	1	750	1.63	384071	252	364	131	3	33.6	48.5333	17.4667	0.4	Interven	Fall	OW	Wkday	134
1-041-6	2	2	821	1.75	430086	278	392	145	6	33.8611	47.7467	17.6614	0.730816	Interven	Fall	OW	Wkday	151
1-041-6	2	3	793	1.68	426199	271	371	143	8	34.174	46.7844	18.0328	1.00883	Interven	Fall	OW	Wkday	151
1-042-3	1	1	780	1.81	533769	269	299	188	24	34.4872	38.3333	24.1026	3.07692	Interven	Fall	NW	Wkday	212
1-042-3	1	2	780	2.1	774269	143	329	271	37	18.3333	42.1795	34.7436	4.74359	Interven	Fall	NW	Wkday	308
1-042-3	1	3	780	1.68	401814	298	324	151	7	38.2051	41.5385	19.359	0.897436	Interven	Fall	NW	Wkday	158
1-042-3	2	1	780	1.4	201520	449	267	63	1	57.5641	34.2308	8.07692	0.128205	Interven	Fall	NW	Wkday	64
1-042-3	2	2	780	1.35	181007	489	216	75	0	62.6923	27.6923	9.61538	0	Interven	Fall	NW	Wkday	75
1-042-3	2	7	699.6	1	505	698.6	1	0	0	99.8571	0.142939	0	0	Interven	Fall	NW	Wkend	0
1-042-3	2	3	780	1.43	236956	451	235	91	3	57.8205	30.1282	11.6667	0.384615	Interven	Fall	NW	Wkday	94
1-043-1	1	1	540	1.93	338465	322	123	81	14	59.6296	22.7778	15	2.59259	Control	Fall	NW	Wkday	95
1-043-1	1	2	867	1.47	409048	493	256	115	3	56.8627	29.5271	13.2641	0.346021	Control	Fall	NW	Wkday	118
1-043-1	1	7	645	1.56	516402	247	267	108	23	38.2946	41.3953	16.7442	3.56589	Control	Fall	NW	Wkend	131
1-043-1	1	3	885	1.59	530849	435	334	80	36	49.1525	37.7401	9.03955	4.0678	Control	Fall	NW	Wkday	116
1-043-1	1	4	895	1.6	527976	416	333	142	4	46.4804	37.2067	15.8659	0.446927	Control	Fall	NW	Wkday	146
1-043-1	1	5	891	1.11	87054	795	71	25	0	89.2256	7.96857	2.80584	0	Control	Fall	NW	Wkday	25
1-044-1	2	1	900	1.37	264221	561	271	65	3	62.3333	30.1111	7.22222	0.333333	Interven	Fall	OW	Wkday	68
1-044-1	2	2	719	1.47	258747	402	249	65	3	55.911	34.6314	9.04033	0.417246	Interven	Fall	OW	Wkday	68
1-044-1	2	7	570	1.09	62824	481	79	6	4	84.386	13.8596	1.05263	0.701754	Interven	Fall	OW	Wkend	10
1-045-2	1	7	826	1.37	234981	453	318	55	0	54.8426	38.4988	6.6586	0	Control	Fall	OW	Wkend	55
1-045-2	1	8	820	1.33	198613	467	319	32	2	56.9512	38.9024	3.90244	0.243902	Control	Fall	OW	Wkend	34
1-045-2	1	1	831	1.43	305276	446	322	57	6	53.6703	38.7485	6.85921	0.722022	Control	Fall	OW	Wkday	63
1-045-2	1	2	775	1.35	236646	436	286	51	2	56.2581	36.9032	6.58065	0.258065	Control	Fall	OW	Wkday	53
1-045-2	1	3	831	1.36	221596	447	333	50	1	53.7906	40.0722	6.01685	0.120337	Control	Fall	OW	Wkday	51
1-045-2	1	4	883	1.49	363849	474	307	99	3	53.6806	34.7678	11.2118	0.339751	Control	Fall	OW	Wkday	102
1-045-2	1	5	998	1.15	117295	877	88	33	0	87.8758	8.81764	3.30661	0	Control	Fall	OW	Wkday	33
1-045-2	2	1	390	1.25	193472	183	151	54	2	46.9231	38.7179	13.8462	0.512821	Control	Fall	OW	Wkday	56
1-045-2	2	2	760	1.32	227042	469	242	45	4	61.7105	31.8421	5.92105	0.526316	Control	Fall	OW	Wkday	49
1-045-2	2	3	780	1.32	246117	516	197	63	4	66.1538	25.2564	8.07692	0.512821	Control	Fall	OW	Wkday	67
1-045-2	2	7	620	1.17	100351	435	171	14	0	70.1613	27.5806	2.25806	0	Control	Fall	OW	Wkend	14
1-045-2	2	8	450	1.11	59844	315	128	7	0	70	28.4444	1.55556	0	Control	Fall	OW	Wkend	7
1-045-2	2	4	690	1.24	172062	480	162	47	1	69.5652	23.4783	6.81159	0.144928	Control	Fall	OW	Wkday	48
1-045-2	2	5	990	1.19	135868	811	146	31	2	81.9192	14.7475	3.13131	0.20202	Control	Fall	OW	Wkday	33
1-045-2	2	6	721.8	1.18	166301	624.8	45	47	5	86.5614	6.23441	6.5115	0.692713	Control	Fall	OW	Wkday	52
1-046-6	1	7	801	1.61	345141	294	377	128	2	36.7041	47.0662	15.98	0.249688	Control	Fall	OW	Wkend	130
1-046-6	1	8	685	1.35	208917	410	184	90	1	59.854	26.8613	13.1387	0.145985	Control	Fall	OW	Wkend	91
1-046-6	1	1	965	1.54	311436	525	343	87	10	54.4041	35.544	9.01554	1.03627	Control	Fall	OW	Wkday	97
1-046-6	1	2	900	1.45	274878	552	259	78	11	61.3333	28.7778	8.66667	1.22222	Control	Fall	OW	Wkday	89
1-046-6	1	3	960	1.32	202108	708	190	54	8	73.75	19.7917	5.625	0.833333	Control	Fall	OW	Wkday	62
1-046-6	1	4	900	1.42	271763	594	223	71	12	66	24.7778	7.88889	1.33333	Control	Fall	OW	Wkday	83
1-046-6	2	1	900	1.56	303340	412	381	106	1	45.7778	42.3333	11.7778	0.111111	Control	Fall	OW	Wkday	107
1-046-6	2	2	870	1.63	355181	339	403	127	1	38.9655	46.3218	14.5977	0.114943	Control	Fall	OW	Wkday	128
1-046-6	2	3	840	1.45	259793	475	280	80	5	56.5476	33.3333	9.52381	0.595238	Control	Fall	OW	Wkday	85
1-046-6	2	4	840	1.14	95264	743	57	38	2	88.4524	6.78571	4.52381	0.238095	Control	Fall	OW	Wkday	40
1-046-6	2	5	870	1.15	107029	773	42	55	0	88.8506	4.82759	6.32184	0	Control	Fall	OW	Wkday	55
1-047-5	1	7	776	1.61	395307	330	301	136	9	42.5258	38.7887	17.5258	1.15979	Interven	Fall	OW	Wkend	145
1-047-5	1	8	670	1.42	293319	389	163	116	2	58.0597	24.3284	17.3134	0.298507	Interven	Fall	OW	Wkend	118
1-047-5	1	1	882	1.35	215156	611	204	57	10	69.2744	23.1293	6.46259	1.13379	Interven	Fall	OW	Wkday	67
1-047-5	1	2	738	1.47	296526	386	250	97	5	52.3035	33.8753	13.1436	0.677507	Interven	Fall	OW	Wkday	102
1-047-5	1	3	665	1.44	271979	328	233	101	3	49.3233	35.0376	15.188	0.451128	Interven	Fall	OW	Wkday	104
1-047-5	2	1	645	1.51	343757	274	255	108	8	42.4806	39.5349	16.7442	1.24031	Interven	Fall	OW	Wkday	116
1-047-5	2	2	639	1.44	192880	408	169	60	2	63.8498	26.4476	9.38967	0.312989	Interven	Fall	OW	Wkday	62
1-047-5	2	7	667	1.17	91549	514	126	27	0	77.0615	18.8906	4.04798	0	Interven	Fall	OW	Wkend	27
1-047-5	2	8	561	1.49	355882	245	178	120	18	43.672	31.7291	21.3904	3.20856	Interven	Fall	OW	Wkend	138
1-047-5	2	3	851	1.49	336650	514	218	108	11	60.3995	25.6169	12.691	1.2926	Interven	Fall	OW	Wkday	119
1-047-5	2	4	695	1.33	211402	443	186	59	7	63.741	26.7626	8.48921	1.00719	Interven	Fall	OW	Wkday	66
1-047-5	2	5	1020	1.26	151357	805	168	45	2	78.9216	16.4706	4.41176	0.196078	Interven	Fall	OW	Wkday	47
1-048-4	1	1	540	1.84	218339	294	181	58	7	54.4444	33.5185	10.7407	1.2963	Interven	Fall	OW	Wkday	65
1-048-4	1	7	699.6	1.71	489907	138.6	400	152	9	19.8113	57.1755	21.7267	1.28645	Interven	Fall	OW	Wkend	161
1-048-4	1	8	699.6	1.97	822886	129.6	384	105	81	18.5249	54.8885	15.0086	11.578	Interven	Fall	OW	Wkend	186
1-048-4	1	2	780	1.6	425633	311	329	131	9	39.8718	42.1795	16.7949	1.15385	Interven	Fall	OW	Wkday	140
1-048-4	1	3	780	1.74	536324	234	375	155	16	30	48.0769	19.8718	2.05128	Interven	Fall	OW	Wkday	171
1-049-8	1	7	666	1.72	568178	311	174	111	70	46.6967	26.1261	16.6667	10.5105	Control	Fall	NW	Wkend	181
1-049-8	1	8	780	1.36	242148	560	133	68	19	71.7949	17.0513	8.71795	2.4359	Control	Fall	NW	Wkend	87
1-051-6	2	1	840	1.59	371255	439	243	145	13	52.2619	28.9286	17.2619	1.54762	Interven	Fall	NW	Wkday	158
1-051-6	2	2	774	1.65	293652	438	222	105	9	56.5891	28.6822	13.5659	1.16279	Interven	Fall	NW	Wkday	114
1-051-6	2	3	990	1.51	345977	676	188	104	22	68.2828	18.9899	10.5051	2.22222	Interven	Fall	NW	Wkday	126
1-051-6	2	4	868.2	1.35	206607	620.2	165	78	5	71.4352	19.0048	8.98411	0.575904	Interven	Fall	NW	Wkday	83
1-051-6	2	5	987	1.4	230999	701	188	93	5	71.0233	19.0476	9.42249	0.506586	Interven	Fall	NW	Wkday	98

## Sheet: PACER
SUBID	VISIT	WEIGHTA	WEIGHTB	WTDIFF	LAPS____________5_NC_	Laps__converted_to_20_m_	Level	Spd__kph_	vo2max	group	wave	stratum	dow
1-001-6	1	44.2	44.2	0	16	12	2	9	40.2009	Control	Spring	OW	Wkday
1-001-6	2	47.7	47.7	0	-5					Control	Spring	OW	Wkday
1-002-4	1	35.5	35.5	0	8	6	1	8	37.1046	Control	Spring	NW	Wkday
1-002-4	2	35.3	35.3	0	19	15	2	9	41.3654	Control	Spring	NW	Wkday
1-003-8	1	28.7	28.7	0	-5					Control	Spring	NW	Wkday
1-003-8	2	30.2	30.2	0	12	9	2	9	41.9324	Control	Spring	NW	Wkday
1-004-1	1	28.3	28.3	0	13	10	2	9	44.047	Interven	Spring	NW	Wkday
1-004-1	2	27.7	27.7	0	16	12	2	9	43.6077	Interven	Spring	NW	Wkday
1-005-7	2	35.5	35.58	-0.08	14	11	2	9	42.5504	Interven	Spring	OW	Wkday
1-007-3	1	69.4	69.4	0	13	10	2	9	39.2253	Interven	Spring	OW	Wkday
1-007-3	2	72	72	0	10	8	2	9	38.8116	Interven	Spring	OW	Wkday
1-008-2	1	59.5	59.5	0	14	11	2	9	40.1498	Control	Spring	OW	Wkday
1-008-2	2	59.3	59.6	-0.3	18	14	2	9	39.7156	Control	Spring	OW	Wkday
1-009-7	1	37.8	37.8	0	18	14	2	9	41.0181	Interven	Spring	NW	Wkday
1-009-7	2	36.9	36.9	0	19	15	2	9	40.5788	Interven	Spring	NW	Wkday
1-010-6	1	46.4	46.4	0	10	8	2	9	41.1764	Control	Spring	OW	Wkday
1-010-6	2	47.4	47.3	0.1	11	8	2	9	40.7525	Control	Spring	OW	Wkday
1-011-3	1	57.8	57.8	0	-5					Interven	Spring	OW	Wkday
1-012-7	1	50.4	50.4	0	9	7	1	8	38.3208	Control	Spring	OW	Wkday
1-012-7	2	50.7	50.7	0	9	7	1	8	37.8565	Control	Spring	OW	Wkday
1-013-6	1	54.1	54.1	0	-5					Interven	Spring	OW	Wkday
1-014-7	1	29	29	0	12	9	2	9	42.9693	Control	Spring	NW	Wkday
1-014-7	2	28.5	28.5	0	24	18	3	9.5	44.875	Control	Spring	NW	Wkday
1-016-8	1	49.4	49.4	0	10	8	2	9	40.9211	Interven	Spring	OW	Wkday
1-016-8	2	52.7	52.7	0	18	14	2	9	40.4971	Interven	Spring	OW	Wkday
1-017-3	1	30.1	30.1	0	9	7	1	8	38.1661	Interven	Spring	NW	Wkday
1-017-3	2	30.7	30.7	0	9	7	1	8	37.7183	Interven	Spring	NW	Wkday
1-020-7	1	43.1	43.1	0	15	12	2	9	38.1935	Control	Spring	OW	Wkday
1-020-7	2	39.8	39.8	0	12	9	2	9	37.6981	Control	Spring	OW	Wkday
1-021-0	1	30.1	30.1	0	-5					Control	Spring	NW	Wkday
1-021-0	2	30.9	30.9	0	17	13	2	9	41.7128	Control	Spring	NW	Wkday
1-022-6	1	27.7	27.7	0	-5					Control	Spring	NW	Wkday
1-022-6	2	28.1	28.1	0	14	11	2	9	40.4767	Control	Spring	NW	Wkday
1-023-6	1	37.3	37.3	0	7	5	1	8	39.3049	Control	Spring	OW	Wkday
1-023-6	2	37.2	37.2	0	10	8	2	9	43.4494	Control	Spring	OW	Wkday
1-024-5	1	31.3	31.3	0	12	9	2	9	42.9437	Interven	Spring	NW	Wkday
1-024-5	2	31.6	31.6	0	17	13	2	9	42.5198	Interven	Spring	NW	Wkday
1-027-1	1	63.5	63.5	0	10	8	2	9	39.4909	Control	Fall	OW	Wkday
1-027-1	2	64.3	64.3	0	7	5	1	8	34.1194	Control	Fall	OW	Wkday
1-028-7	1	37.9	37.9	0	12	9	2	9	42.5964	Interven	Spring	OW	Wkday
1-028-7	2	38.8	39	-0.2	12	9	2	9	42.152	Interven	Spring	OW	Wkday
1-030-3	1	41.3	41.3	0	14	11	2	9	41.9784	Interven	Fall	OW	Wkday
1-030-3	2	42.7	42.7	0	8	6	1	8	36.8061	Interven	Fall	OW	Wkday
1-031-1	1	30.8	30.8	0	16	12	2	9	41.1816	Control	Fall	NW	Wkday
1-031-1	2	31.1	31.2	-0.1	18	14	2	9	40.7729	Control	Fall	NW	Wkday
1-032-5	1	76.7	76.7	0	3	2	1	8	38.155	Interven	Fall	OW	Wkday
1-032-5	2	77.3	77.3	0	4	3	1	8	37.7183	Interven	Fall	OW	Wkday
1-033-6	1	36	36	0	15	12	2	9	42.4278	Control	Fall	NW	Wkday
1-033-6	2	36.8	36.8	0	20	15	3	9.5	44.3853	Control	Fall	NW	Wkday
1-034-5	1	23	23	0	16	12	2	9	44.7621	Interven	Fall	NW	Wkday
1-034-5	2	23.5	23.5	0	14	11	2	9	44.3586	Interven	Fall	NW	Wkday
1-035-0	1	53.3	53.3	0	12	9	2	9	40.3286	Control	Fall	OW	Wkday
1-036-8	1	51	51	0	11	8	2	9	39.8944	Control	Fall	OW	Wkday
1-036-8	2	50.8	50.8	0	9	7	1	8	34.545	Control	Fall	OW	Wkday
1-037-3	1	29.4	29.4	0	15	12	2	9	41.2224	Interven	Fall	NW	Wkday
1-037-3	2	30.2	30.2	0	21	16	3	9.5	43.2344	Interven	Fall	NW	Wkday
1-038-5	1	25.1	25.1	0	11	8	2	9	43.1429	Interven	Fall	NW	Wkday
1-039-6	1	53.5	53.5	0	9	7	1	8	38.4701	Control	Fall	OW	Wkday
1-039-6	2	53.8	53.8	0	9	7	1	8	38.0389	Control	Fall	OW	Wkday
1-041-6	1	39.1	39.1	0	8	6	1	8	38.6083	Interven	Fall	OW	Wkday
1-041-6	2	38.8	38.8	0	9	7	1	8	38.1937	Interven	Fall	OW	Wkday
1-042-3	1	33.3	33.3	0	19	15	2	9	44.3177	Interven	Fall	NW	Wkday
1-042-3	2	31.8	31.8	0	15	12	2	9	43.9244	Interven	Fall	NW	Wkday
1-043-1	1	34.4	34.4	0	19	15	2	9	38.4796	Control	Fall	NW	Wkday
1-044-1	1	65	65	0	9	7	1	8	34.8491	Interven	Fall	OW	Wkday
1-044-1	2	65.3	65.3	0	8	6	1	8	34.4124	Interven	Fall	OW	Wkday
1-045-2	1	58.2	58.2	0	10	8	2	9	40.446	Control	Fall	OW	Wkday
1-045-2	2	60.1	60.1	0	8	6	1	8	35.1642	Control	Fall	OW	Wkday
1-046-6	1	30.2	30.3	-0.1	8	6	1	8	39.5481	Control	Fall	OW	Wkday
1-046-6	2	31	31	0	9	7	1	8	39.128	Control	Fall	OW	Wkday
1-047-5	1	30.2	30.2	0	13	10	2	9	44.1798	Interven	Fall	OW	Wkday
1-047-5	2	30.1	30.1	0	18	14	2	9	43.7967	Interven	Fall	OW	Wkday
1-048-4	1	53.6	53.6	0	11	8	2	9	41.7485	Interven	Fall	OW	Wkday
1-049-8	1	20.4	20.4	0	13	10	2	9	45.0277	Control	Fall	NW	Wkday
1-049-8	2	21.4	21.5	-0.1	16	12	2	9	44.6139	Control	Fall	NW	Wkday
1-051-6	1	32.2	32.2	0	18	14	2	9	44.997	Interven	Fall	NW	Wkday
1-051-6	2	33.9	33.9	0	19	15	2	9	44.6139	Interven	Fall	NW	Wkday
